# Supplementary material for: Excessive DAO inhibits myoblast migration, leading to impaired myotube fusion and muscle strength decline by reducing ECM
Source: Front Bioeng Biotechnol. 2025 Oct 27;13:1606357. doi: 10.3389/fbioe.2025.1606357 (PMC12598007; doi:10.3389/fbioe.2025.1606357)
Supplement: Supplementary file 1 [file Table1.xls]

## Sheet: Sheet1
Accession	Symbol	Protein Name	Entrez ID	Description	Subcellular Loc1	Subcellular Loc2	Subcellular Loc3
Q61490	Alcam	CD166 antigen	11658	CD166_MOUSE CD166 antigen OS=Mus musculus OX=10090 GN=Alcam PE=1 SV=3	plasma membrane: 0.98	extracellular: 0.01	ER: 0.0
Q00609	Cd80	T-lymphocyte activation antigen CD80	12519	CD80_MOUSE T-lymphocyte activation antigen CD80 OS=Mus musculus OX=10090 GN=Cd80 PE=1 SV=1	plasma membrane: 0.92	extracellular: 0.04	ER: 0.02
Q8BKG3	Ptk7	Inactive tyrosine-protein kinase 7	71461	PTK7_MOUSE Inactive tyrosine-protein kinase 7 OS=Mus musculus OX=10090 GN=Ptk7 PE=1 SV=1	plasma membrane: 0.9	extracellular: 0.06	ER: 0.02
P26011	Itgb7	Integrin beta-7	16421	ITB7_MOUSE Integrin beta-7 OS=Mus musculus OX=10090 GN=Itgb7 PE=1 SV=2	plasma membrane: 0.93	extracellular: 0.04	ER: 0.02
Q8K2P7	Slc38a1	Sodium-coupled neutral amino acid symporter 1	105727	S38A1_MOUSE Sodium-coupled neutral amino acid symporter 1 OS=Mus musculus OX=10090 GN=Slc38a1 PE=1 SV=1	plasma membrane: 0.92	Golgi apparatus: 0.02	ER: 0.02
Q8BWH0	Slc38a7	Sodium-coupled neutral amino acid transporter 7	234595	S38A7_MOUSE Sodium-coupled neutral amino acid transporter 7 OS=Mus musculus OX=10090 GN=Slc38a7 PE=1 SV=1	plasma membrane: 0.9	peroxisomal: 0.05	cytoplasmic: 0.02
Q91VN0	Lrp5	Low-density lipoprotein receptor-related protein 5	16973	LRP5_MOUSE Low-density lipoprotein receptor-related protein 5 OS=Mus musculus OX=10090 GN=Lrp5 PE=1 SV=3	ER: 0.38	lysosomal: 0.24	plasma membrane: 0.21

## Sheet: extracellular
Accession	Symbol	Protein Name	Entrez ID	Description	Subcellular Loc1	Subcellular Loc2	Subcellular Loc3
Q32NY4	Cnnm3	Metal transporter CNNM3	94218	CNNM3_MOUSE Metal transporter CNNM3 OS=Mus musculus OX=10090 GN=Cnnm3 PE=1 SV=2	extracellular: 0.88	plasma membrane: 0.04	ER: 0.04
P32261	Serpinc1	Antithrombin-III	11905	ANT3_MOUSE Antithrombin-III OS=Mus musculus OX=10090 GN=Serpinc1 PE=1 SV=1	extracellular: 0.88	lysosomal: 0.04	Golgi apparatus: 0.03
P22777	Serpine1	Plasminogen activator inhibitor 1	18787	PAI1_MOUSE Plasminogen activator inhibitor 1 OS=Mus musculus OX=10090 GN=Serpine1 PE=1 SV=1	extracellular: 0.97	lysosomal: 0.02	ER: 0.01
Q61703	Itih2	Inter-alpha-trypsin inhibitor heavy chain H2	16425	ITIH2_MOUSE Inter-alpha-trypsin inhibitor heavy chain H2 OS=Mus musculus OX=10090 GN=Itih2 PE=1 SV=1	extracellular: 0.88	lysosomal: 0.04	Golgi apparatus: 0.03
P37889	Fbln2	Fibulin-2	14115	FBLN2_MOUSE Fibulin-2 OS=Mus musculus OX=10090 GN=Fbln2 PE=1 SV=2	extracellular: 0.99	lysosomal: 0.0	ER: 0.0
Q9CYK2	Qpct	Glutaminyl-peptide cyclotransferase	70536	QPCT_MOUSE Glutaminyl-peptide cyclotransferase OS=Mus musculus OX=10090 GN=Qpct PE=1 SV=2	extracellular: 0.83	lysosomal: 0.07	Golgi apparatus: 0.05
P0CW02	Ly6c1	Lymphocyte antigen 6C1	17067	LY6C1_MOUSE Lymphocyte antigen 6C1 OS=Mus musculus OX=10090 GN=Ly6c1 PE=2 SV=1	extracellular: 0.89	ER: 0.05	lysosomal: 0.02
P28798	Grn	Progranulin	14824	GRN_MOUSE Progranulin OS=Mus musculus OX=10090 GN=Grn PE=1 SV=2	extracellular: 0.88	plasma membrane: 0.06	peroxisomal: 0.02
P39061	Col18a1	Collagen alpha-1(XVIII) chain	12822	COIA1_MOUSE Collagen alpha-1(XVIII) chain OS=Mus musculus OX=10090 GN=Col18a1 PE=1 SV=4	extracellular: 0.97	ER: 0.02	plasma membrane: 0.01
Q80ZW2	Them6	Protein THEM6	223626	THEM6_MOUSE Protein THEM6 OS=Mus musculus OX=10090 GN=Them6 PE=1 SV=1	extracellular: 0.97	lysosomal: 0.02	ER: 0.01
Q01149	Col1a2	Collagen alpha-2(I) chain	12843	CO1A2_MOUSE Collagen alpha-2(I) chain OS=Mus musculus OX=10090 GN=Col1a2 PE=1 SV=2	extracellular: 0.95	ER: 0.03	plasma membrane: 0.01
P02468	Lamc1	Laminin subunit gamma-1	226519	LAMC1_MOUSE Laminin subunit gamma-1 OS=Mus musculus OX=10090 GN=Lamc1 PE=1 SV=2	extracellular: 0.93	ER: 0.03	plasma membrane: 0.02
Q80Z19	Muc2	Mucin-2	17831	MUC2_MOUSE Mucin-2 OS=Mus musculus OX=10090 GN=Muc2 PE=1 SV=3	extracellular: 0.95	ER: 0.02	plasma membrane: 0.01
Q4QRL3	Ccdc88b	Coiled-coil domain-containing protein 88B	78317	CC88B_MOUSE Coiled-coil domain-containing protein 88B OS=Mus musculus OX=10090 GN=Ccdc88b PE=1 SV=2	extracellular: 0.85	ER: 0.09	Golgi apparatus: 0.02
Q8R4W6	Pcolce2	Procollagen C-endopeptidase enhancer 2	76477	PCOC2_MOUSE Procollagen C-endopeptidase enhancer 2 OS=Mus musculus OX=10090 GN=Pcolce2 PE=2 SV=2	extracellular: 0.89	lysosomal: 0.07	plasma membrane: 0.02
Q08879	Fbln1	Fibulin-1	14114	FBLN1_MOUSE Fibulin-1 OS=Mus musculus OX=10090 GN=Fbln1 PE=1 SV=2	extracellular: 0.91	ER: 0.05	plasma membrane: 0.02
Q8BQ47	Cnpy4	Protein canopy homolog 4	66455	CNPY4_MOUSE Protein canopy homolog 4 OS=Mus musculus OX=10090 GN=Cnpy4 PE=1 SV=1	extracellular: 0.95	ER: 0.02	lysosomal: 0.01
P08121	Col3a1	Collagen alpha-1(III) chain	12825	CO3A1_MOUSE Collagen alpha-1(III) chain OS=Mus musculus OX=10090 GN=Col3a1 PE=1 SV=4	extracellular: 0.93	ER: 0.05	plasma membrane: 0.01
P08122	Col4a2	Collagen alpha-2(IV) chain	12827	CO4A2_MOUSE Collagen alpha-2(IV) chain OS=Mus musculus OX=10090 GN=Col4a2 PE=1 SV=4	extracellular: 0.98	ER: 0.01	plasma membrane: 0.01
Q8C7K6	Pcyox1l	Prenylcysteine oxidase-like	240334	PCYXL_MOUSE Prenylcysteine oxidase-like OS=Mus musculus OX=10090 GN=Pcyox1l PE=1 SV=1	extracellular: 0.81	lysosomal: 0.08	peroxisomal: 0.03
P07759	Serpina3k	Serine protease inhibitor A3K	20714	SPA3K_MOUSE Serine protease inhibitor A3K OS=Mus musculus OX=10090 GN=Serpina3k PE=1 SV=2	extracellular: 0.99	lysosomal: 0.0	Golgi apparatus: 0.0
Q61207	Psap	Prosaposin	19156	SAP_MOUSE Prosaposin OS=Mus musculus OX=10090 GN=Psap PE=1 SV=2	extracellular: 0.85	plasma membrane: 0.08	lysosomal: 0.02
P28665	Mug1	Murinoglobulin-1	17836	MUG1_MOUSE Murinoglobulin-1 OS=Mus musculus OX=10090 GN=Mug1 PE=1 SV=3	extracellular: 0.86	ER: 0.04	lysosomal: 0.04
Q00780	Col8a1	Collagen alpha-1(VIII) chain	12837	CO8A1_MOUSE Collagen alpha-1(VIII) chain OS=Mus musculus OX=10090 GN=Col8a1 PE=1 SV=3	extracellular: 0.99	ER: 0.01	lysosomal: 0.0
Q3USZ8	Dipk2a	Divergent protein kinase domain 2A	68861	DIK2A_MOUSE Divergent protein kinase domain 2A OS=Mus musculus OX=10090 GN=Dipk2a PE=1 SV=2	extracellular: 0.89	lysosomal: 0.05	ER: 0.02
Q02105	C1qc	Complement C1q subcomponent subunit C	12262	C1QC_MOUSE Complement C1q subcomponent subunit C OS=Mus musculus OX=10090 GN=C1qc PE=1 SV=2	extracellular: 0.98	lysosomal: 0.01	plasma membrane: 0.0
O08746	Matn2	Matrilin-2	17181	MATN2_MOUSE Matrilin-2 OS=Mus musculus OX=10090 GN=Matn2 PE=2 SV=2	extracellular: 0.93	plasma membrane: 0.03	ER: 0.02
